# Supplementary material for: A metabolic redox relay supports ER proinsulin export in pancreatic islet β cells
Source: JCI Insight. 2024 Jun 27;9(15):e178725. doi: 10.1172/jci.insight.178725 (PMC11383593; doi:10.1172/jci.insight.178725)
Supplement: Supplemental table 1 [file jciinsight-9-178725-s057.xlsx]

## Sheet: Sheet1
Gene	Species	F primer	R primer
BiP	mouse	GGCACTATTGCTGGACTGAA	CAGGTCAAACACAAGGATGT
CHOP	mouse	CTCATCCCCAGGAAACGAAG	ACACGCACATCCCAAAGCCCT
Clec16a	mouse	CGAATTGCCGTGAGAACCAT	ACCAGGTCACTCAGTTTCCC
Ero1a	mouse	AGAAGAGACTGTGCCGTCAA	ACAGCTTTCTGGGTCTCCTC
GADD34	mouse	CTGAGGAAGGAGGACCTGAG	CCTCAGCTGAATCCGAATCG
HPRT	mouse	AGCCTAAGATGAGCGCAAGT	GCCACAGGACTAGAACACCT
Hrd1	mouse	GAGATTGCCTTGCAACCACA	AGGTCTGCTGTCTCTGGAAC
Idh1	mouse	ACTCAGTCGCCCAAGGTTAT	GTAGTGACGTGTGACAGTGC
Idh1	mouse	GCTTCATCTGGGCCTGTAAG	GCCTCTGCTTCTACCGTCTT
Pdia1	mouse	CTGTGCAGTTCAGTCAGAGC	AAAGTTGTTGCGGCCTTCAT
PPIB	mouse	AAACAGCAAATTCCATCGTG	CTTTCCTCCTGTGCCATCTC
Prdx4	mouse	GCAAGGCTTGGAGAGTGATG	TTGTCCACCAGCGTAGAAGT
Sel1l	mouse	ATGAACAGTGGGATGCTGGA	AGTCAAACGCTCTCTGGTGA
Txnip	mouse	CCGGACGGGTAATAGTGGAA	GTTCTCACCTGCTGTAGGCT
Txnrd1	mouse	ATATGGCTGTTGTGGCCTCT	CACGACACGTTCATCGTCTT
Txnrd1	mouse	AAGACGATGAACGTGTCGTG	GCTTAGTCAGCCCACACTTG
XBP1 (s)	mouse	CTGAGTCCGCAGCAGGTG	CCAGAATGCCCAAAAGGATA
XBP1(u)	mouse	GACTATGTGCACCTCTGC	AGAGGCAACAGTGTCAGAGT
PPIB	rat	CGGACAGCCGGGACAA	TTCGATCTTGCCACAGTCTACAA
Txnip	rat	AGCAGTGCAAACAGACCTTG	GTTCTCACCTGTAGGCTGGT
