# Supplementary material for: A metabolic redox relay supports ER proinsulin export in pancreatic islet β cells
Source: JCI Insight. 2024 Jun 27;9(15):e178725. doi: 10.1172/jci.insight.178725 (PMC11383593; doi:10.1172/jci.insight.178725)
Supplement: Supporting data values [file jciinsight-9-178725-s059.xlsx]

## Sheet: Fig 1A
BSA			OPG
2.5 mM	12 mM		2.5 mM	12 mM
0.05625	0.24675		0.1585	0.186333
0.1806	0.45225		0.2238	0.20325
0.146333	1.06933		0.1735	0.662667
0.286	1.5345		0.113333	0.427
0.08613	1.51236		0.16797	0.25965

## Sheet: Fig 1B
BSA	OPG
56.7633	23.85
30.975	14.425
36.6233	8.51267
90.275	28.745
24.6767	17.04

## Sheet: Fig 1C
BSA	OPG
47.5214	73.9693
56.8594	68.6194
63.1824	73.684
50.4647	67.6965

## Sheet: Fig 1D
BSA			OPG
2.5 mM	12 mM		2.5 mM	12 mM
0.683171	32.2176		1.17208	4.06784
1.27179	31.4526		0.914948	4.81579
0.676911	16.2887		3.01674	8.62846
1.30774	36.8025		4.12488	8.55141
1.92417	27.5319		4.95183	2.89856

## Sheet: Fig 1E
BSA	OPG
67.2773	75.9415
73.9001	86.0552
73.9866	81.9589
67.2773	75.9415
57.9035	73.4542

## Sheet: Fig 1F
Time (min)		BSA					OPG
		Mean	SEM	N			Mean	SEM	N
1.31667		20.8	2	3			16.9	1.2	3
9.1		21.4	1.9	3			17.5	1.1	3
16.8667		22.2	2	3			18.2	1	3
24.8833		13.8	0.6	3			17.2	0.9	3
32.65		14	0.6	3			17.7	0.9	3
40.4167		13.9	0.6	3			17.6	1	3
46.9333		40.3	4.7	3			28.8	2	3
53.2167		41.3	5.2	3			29.2	2	3
59.4833		40.9	5.1	3			28.5	1.9	3
67.5		8.2	0.3	3			12.2	2.5	3
75.2833		8.5	0.3	3			11.8	2.4	3
83.05		8.5	0.3	3			11.4	2.3	3

## Sheet: Fig  1G
	BSA			OPG
Veh	53.093	63.1544	52.6311	88.0486	81.1641	92.8848
MitoQ	72.4293	54.5075	73.9953	69.8129	53.9026	54.4958

## Sheet: Fig  1H
BSA	OPG
3.72649	1.54526
2.97095	1.05658
4.48939	1.16961
4.04555	1.44748

## Sheet: Fig 1I
BSA	OPG
-71.255	-4.03
-44.946	-37.247
-68.538	14.829
-81.942	-17.9287
-36.9246	-13.3009
-38.352	-25.6058
-28.1902	13.0944
-49.211

## Sheet: Fig 2A
WT	Clec16a KO
1.06718	0.405145
0.863487	0.638637
1.0852	0.640001
0.905775	0.377456
0.829448	0.216777
1.33104

[truncated: 76 more sheets: Fig 2B, Fig 2C, Fig 2D, Fig 2E, Fig 2F, Fig 2G, Fig 2H, Fig 2I, Fig 3A, Fig 3B, Fig 3D,  Fig 3F,  Fig 4B, Fig 4C,  Fig 4E,  Fig 4F,  Fig 5A,  Fig 5B,  Fig 5C,  Fig 5D …]
